# Supplementary material for: A Comparative Study of HA/DBM Compounds Derived from Bovine and Porcine for Bone Regeneration
Source: J Funct Biomater. 2023 Aug 24;14(9):439. doi: 10.3390/jfb14090439 (PMC10532284; doi:10.3390/jfb14090439)
Supplement: Supplementary file 1 [file jfb-14-00439-s001.zip]

Archive with 1 entries (1 files):
- jfb-2529283-supplementary.pdf
